# Supplementary material for: Interaction between leukocyte aldo-keto reductase 1C3 activity, genotypes, biological, lifestyle and clinical features in a prostate cancer cohort from New Zealand
Source: PLoS One. 2019 May 24;14(5):e0217373. doi: 10.1371/journal.pone.0217373 (PMC6534310; doi:10.1371/journal.pone.0217373)
Supplement: S2 Table — (XLSX) [file pone.0217373.s002.xlsx]

## Sheet: Sheet1
Ethnicity	BMI at study entry	Ever smoker	Achohol consumption considered	Age at diagnosis	PSA at diagnosis	Recruitment age	Prostatectomy	Radiation therapy	Brachy therapy	ADT	Watchful waiting	Active surveillence	Gleason Score final	Gleason sum	TNM Stage	Stage category	CRPC	AKR1C3 activity	rs12529
Caucasian	26	No	No	78	12	79	No	No	No	No	No	No	7 (4+3)	7	<T2C	>IIB			C/C
Caucasian	21	No	Yes	51	4.4	51	No	No	No	No	No	No	6 (3+3)	6		<IIB
Caucasian	29	Yes	No	66	4.7	67	No	No	No	No	No	No	6 (3+3)	6		<IIB
Caucasian	31	No	No	67	4.5	67	No	No	No	No	No	No	6 (3+3)	6		<IIB			C/G
Caucasian	30	No	No	77	26	77	No	No	No	No	No	No	7 (4+3)	7		>IIB			C/C
Caucasian	35	Yes	Yes	76	85	77	No	No	No	No	Yes	No	6 (3+3)	6		>IIB			C/C
Caucasian	25	Yes	Yes	73	8.5	74	No	No	No	No	Yes	No	6 (3+3)	6		<IIB			C/G
Caucasian	28	Yes	No	68	5.4	69	Yes	No	No	No	No	No	7 (3+4)	7		<IIB			C/G
Caucasian	26	Yes	No	75	9.1	76	No	No	No	No	Yes	No	6 (3+3)	6	<T2C	<IIB			C/G
Tongan	30	Yes	No	76	25.6	76	No	No	No	Yes	No	No	6 (3+3)	6	>T2C	>IIB
Caucasian	27	No	Yes	73	6.6	74	No	No	No	No	Yes	No	6 (3+3)	6	<T2C	<IIB			C/G
Caucasian	21	Yes	Yes	66	2.6	68	No	No	No	No	Yes	No	7 (3+4)	7	<T2C	<IIB			G/G
Caucasian	25	Yes	Yes	76	180	77	No	No	No	Yes	No	No	7 (3+4)	7	>T2C	>IIB			C/C
Caucasian	22	Yes	No	67	6.5	67	Yes	No	No	No	No	No	7 (3+4)	7	>T2C	>IIB			C/C
Caucasian	27	No	Yes	60	4.9	60	Yes	No	No	No	No	No	7 (3+4)	7	<T2C	<IIB			C/G
Niuean	28	Yes	Yes	59	18.3	60	Yes	No	No	No	No	No	6 (3+3)	6		<IIB			G/G
Caucasian	25	No	No	85	15	85	No	No	No	No	Yes	No	7 (4+3+5)	7		<IIB			C/G
Caucasian	25	Yes	Yes	70	11.2	70	Yes	No	No	No	No	No	7 (3+4+5)	7		<IIB			C/C
Caucasian	29	Yes	Yes	66	6.4	66	Yes	No	No	No	No	No	7 (3+4)	7		<IIB			G/G
Caucasian	29	No	Yes	59	14.3	60	Yes	No	No	No	No	No	7 (3+4+5)	7		<IIB			C/C
Caucasian	22	Yes	No	63	7.5	63	No	No	No	No	Yes	No	7 (3+4)	7		<IIB			G/G
Caucasian	26	No	Yes	68	4.7	68	Yes	No	No	No	No	No	7 (3+4)	7		<IIB			C/C
Caucasian	25	No	No	71	2.1	71	Yes	No	No	No	No	No	7 (3+4)	7	<T2C	<IIB
Caucasian	27	Yes	Yes	71	17	71	Yes	No	No	No	No	No	7 (3+4)	7	>T2C	>IIB			C/G
Caucasian	26	Yes	Yes	45		45	Yes	No	No	No	No	No	7 (3+4+5)	7		<IIB
Caucasian	27	Yes	Yes	76	10.9	76	No	Yes	No	No	No	No	6 (3+3)	6		<IIB			C/C
Caucasian	30	Yes	Yes	76		76	Yes	No	No	No	No	No	5 (2+3)	5		<IIB
Not known	23	Yes	Yes	63	9.2	64	Yes	No	No	No	No	No	7 (3+4+5)	8	>T2C	>IIB			C/G
Caucasian	29	No	Yes	60	12	60	Yes	No	No	No	No	No	6(3+3)	6		<IIB			G/G
Caucasian	21	Yes	No	69	12	70	Yes	No	No	No	No	No	7 (3+4)	7		<IIB			C/G
Caucasian	24	No	Yes	59	14.9	59	No	No	No	No	No	No	8 (3+5)	8		>IIB			C/G
Caucasian	23	No	No	77	6.5	78	Yes	No	No	No	No	No	7 (3+4)	7	<T2C	<IIB
Caucasian	27	No	Yes	52	6.5	52	Yes	No	No	No	No	No	7 (3+4)	7		<IIB
Caucasian	24	Yes	Yes	66	3.9	66	No	No	No	No	No	No	7 (3+4)	7	>T2C	>IIB			G/G
Caucasian	27	No	Yes	71	5	71	Yes	No	No	No	No	No	7 (4+3)	7		<IIB
Caucasian	30	No	Yes	56	6	57	Yes	No	No	No	No	No	7 (3+4)	7		<IIB			G/G
Caucasian	29	Yes	Yes	76	9.6	76	No	No	No	No	Yes	No	6 (3+3)	6		<IIB			G/G
Caucasian	27	No	Yes	60		61	Yes	No	No	No	No	No	6 (3+3)	6		<IIB
Caucasian	25	No	Yes	57		57	No	No	No	No	Yes	No	7 (3+4)	7		<IIB
Caucasian	29	No	Yes	57		58	Yes	No	No	No	No	No	7 (3+4)	7	>T2C	>IIB
Caucasian	23	No	No	62	13.7	62	No	No	No	No	Yes	No	6 (3+3)	6		<IIB			G/G
Caucasian	31	Yes	Yes	75		75	No	No	No	No	Yes	No	6 (3+3)	6		<IIB
Caucasian	23	Yes	No	71	13.2	71	No	No	No	No	Yes	No	7 (3+4)	7		<IIB
Caucasian	29	Yes	Yes	56	19.2	56	Yes	No	No	No	No	No	7 (3+4)	7		<IIB
Caucasian	26	Yes	Yes	68	6.6	69	Yes	No	No	No	No	No	7 (3+4)	7		<IIB
Caucasian	27	Yes	Yes	62	6.2	63	Yes	No	No	No	No	No	7 (3+4)	7		<IIB
Caucasian	29	No	Yes	69	24	69	Yes	No	No	No	No	No	8 (4+4)	8	>T2C	>IIB
Caucasian	25	No	Yes	66	5.9	67	Yes	No	No	No	No	No	6 (3+3)	6		<IIB
Caucasian	29	Yes	Yes	47	4.2	47	Yes	No	No	No	No	No	7 (4+3)	7		<IIB
Caucasian	23	No	Yes	62	3.7	62	Yes	No	No	No	No	No	7 (3+4)	7	>T2C	>IIB
Caucasian	27	Yes	Yes	75	10.5	76	No	No	No	No	Yes	No	6 (3+3)	6		<IIB			C/G
Caucasian	22	Yes	No	64		64	Yes	No	No	No	No	No	7 (3+4)	7		<IIB
Caucasian	22	Yes	Yes	70	1.6	70	Yes	No	No	No	No	No	6 (3+3)	6		<IIB			C/G
Caucasian	25	Yes	Yes	48	5.5	48	Yes	No	No	No	No	No	7 (3+4)	7	>T2C	>IIB			C/G
Caucasian	32	Yes	Yes	61	22	62	Yes	No	No	No	No	No	7 (3+4)	7		>IIB			C/G
Caucasian	27	Yes	No	51	19.2	65	Yes	No	No	Yes	No	No	7 (3+4)	7	>T2C	>IIB			C/G
Caucasian	26	Yes	Yes	77	20	78	No	No	No	No	Yes	No	6 (3+3)	6		>IIB			G/G
Caucasian	26	No	Yes	58	7	58	Yes	No	No	No	No	No	6 (3+3)	6	<T2C	<IIB
Caucasian	25	Yes	No	78	8.6	78	Yes	No	No	No	No	No	7 (3+4)	7		<IIB			C/C
Caucasian	24	Yes	Yes	68	8.1	68	Yes	No	No	No	No	No	7 (3+4)	7		<IIB
Caucasian	30	Yes	Yes	76	7.2	76	No	No	No	No	No	No	6 (3+3)	6		<IIB
Caucasian	29	No	Yes	48	7.3	49	Yes	No	No	No	No	No	6 (3+3)	6		<IIB
Caucasian	25	No	Yes	67	10.3	68	Yes	No	No	No	No	No	6 (3+3)	6		<IIB
Caucasian	23	No	Yes	58	10	58	Yes	No	No	No	No	No	7 (3+4)	7	<T2C	<IIB
Caucasian	26	Yes	Yes	62	4.9	64	No	No	No	No	Yes	No	6 (3+3)	6		<IIB
Caucasian	27	No	Yes	61	30	61	Yes	No	No	No	No	No	6 (3+3)	6		>IIB			C/C
Caucasian	30	No	Yes	64	9.3	64	Yes	No	No	No	No	No	6 (3+3)	6		<IIB			C/G
Caucasian	25	No	Yes	60	6.3	60	Yes	No	No	No	No	No	7 (3+4)	7	<T2C	<IIB
Caucasian	24	Yes	No	65	5	65	Yes	No	No	No	No	No	7 (4+3)	7		<IIB
Caucasian	28	Yes	Yes	63	6	63	Yes	No	No	No	No	No	7 (3+4+5)	7	>T2C	>IIB
Caucasian	24	No	Yes	52	7.5	52	Yes	No	No	No	No	No	7 (3+4)	7	>T2C	>IIB
Caucasian	28	No	Yes	59		60	Yes	No	No	Yes	No	No	9 (4+5)	9		>IIB
Caucasian	31	No	Yes	68	10.2	69	No	No	No	No	No	No	8 (4+4)	8		>IIB
Caucasian	26	No	Yes	59	8.7	59	Yes	No	No	No	No	No	7 (3+4)	7		<IIB
Caucasian	24	No	Yes	66	6.6	66	Yes	No	No	Yes	No	No	7 (4+3+5)	7	>T2C	>IIB
Caucasian	24	No	Yes	72	13.3	73	Yes	No	No	No	No	No	7 (3+4)	7		<IIB			C/C
Caucasian	29	Yes	Yes	62	8	62	Yes	No	No	No	No	No	7 (4+3)	7		<IIB
Caucasian	22	No	Yes	60	6	60	Yes	No	No	No	No	No	7 (3+4)	7		<IIB
Caucasian	40	No	Yes	48	3.1	49	No	No	No	No	No	No	7 (3+4)	7	>T2C	>IIB			G/G
Caucasian	30	No	No	69	2.2	69	Yes	No	No	No	No	No	7 (3+4)	7	>T2C	>IIB
Caucasian	25	No	Yes	49	5.1	49	Yes	No	No	No	No	No	7 (3+4)	7		<IIB
Caucasian	27	No	No	55	11.8	55	Yes	No	No	No	No	No	9 (4+5)	9	>T2C	>IIB
Caucasian	26	Yes	Yes	77	8	77	No	Yes	No	Yes	No	No	7 (3+4)	7		<IIB
Caucasian	27	Yes	Yes	65	7.9	65	Yes	No	No	No	No	No	7 (3+4)	7	>T2C	>IIB
Caucasian	25	Yes	No	70	9.1	70	Yes	No	No	No	No	No	6 (3+3)	6		<IIB			G/G
Caucasian	24	Yes	Yes	69	5.8	70	Yes	No	No	No	No	No	7 (3+4)	7	>T2C	>IIB
Caucasian	30	Yes	Yes	73	7.3	74	Yes	No	No	No	No	No	7 (3+4+5)	7		<IIB
Caucasian	32	Yes	No	64	2.6	64	No	No	No	No	Yes	No	6 (3+3)	6		<IIB			C/C
Caucasian	30	No	Yes	54	3.7	54	No	No	No	No	Yes	No	7 (3+4)	7	>T2C	>IIB
Caucasian	26	Yes	Yes	78	23.3	79	No	No	No	No	Yes	No	6 (3+3)	6		>IIB			C/C
Caucasian	27	No	Yes	88	7.2	88	No	No	No	No	No	No	8 (3+5)	8		>IIB			C/G
Caucasian	28	Yes	Yes	60	14.8	60	Yes	No	No	No	No	No	7 (3+4)	7	>T2C	>IIB
Caucasian	27	Yes	Yes	69	8.4	69	No	No	No	No	Yes	No	6 (3+3)	6		<IIB			C/G
Caucasian	26	Yes	Yes	56	5.7	56	Yes	No	No	No	No	No	6 (3+3)	6		<IIB
Caucasian	40	Yes	Yes	59	6.6	59	Yes	No	No	No	No	No	7 (3+4)	7		<IIB
Caucasian	27	Yes	Yes	50	4.7	50	Yes	No	No	No	No	No	7 (3+4)	7		<IIB
Caucasian	28	No	Yes	71	7.3	71	Yes	No	No	No	No	No	6 (3+3)	6	>T2C	>IIB			C/C
Caucasian	31	Yes	Yes	64	7.5	65	Yes	No	No	No	No	No	7 (3+4)	7		<IIB
Samoan	38	No	No	68	5.2	68	No	No	No	No	No	No	6 (3+3)	6	<T2C	<IIB			G/G
Caucasian	25	Yes	No	64	5.2	65	Yes	No	No	No	No	No	7 (3+4)	7		<IIB
Caucasian	28	No	Yes	68	5.5	69	Yes	No	No	No	No	No	7 (4+3+5)	7	>T2C	>IIB			C/G
Caucasian	35	Yes	No	69	5.2	69	No	No	No	No	Yes	No	6 (3+3)	6		<IIB			C/G
Caucasian	24	No	No	70	5.1	71	Yes	No	No	No	No	No	6 (3+3)	6		<IIB
Caucasian	26	No	No	79	32	80	No	Yes	No	Yes	No	No	7 (3+4)	7	<T2C	>IIB	Yes
Caucasian	27	No	No	67	8	68	No	Yes	No	No	No	No	6 (3+3)	6	<T2C	<IIB
Caucasian	23	No	Yes	68	6.4	69	No	Yes	No	Yes	No	No	7 (3+4)	7	>T2C	>IIB
Caucasian	25	No	Yes	51	4.7	51	No	No	No	No	No	Yes	7 (3+4)	7		<IIB
Caucasian	26	Yes	No	78	13.8	79	No	No	No	Yes	No	No	7 (3+4)	7	<T2C	<IIB	Yes		C/G
Caucasian	25	Yes	Yes	62	7.7	63	Yes	Yes	No	No	No	No	7 (3+4)	7	<T2C	<IIB			G/G
Caucasian	28	Yes	No	83	44.2	84	No	No	No	Yes	No	No	7 (4+3)	7		>IIB	Yes		C/C
Caucasian	26	No	Yes	57	4.2	58	No	Yes	Yes	Yes	No	No	7 (4+3)	7	>T2C	>IIB
Caucasian	29	Yes	Yes	68	12.6	69	Yes	Yes	No	No	No	No	6 (3+3)	6		<IIB			C/C
Caucasian	29	Yes	Yes	71	45.3	72	No	Yes	No	Yes	No	No	7 (3+4)	7	>T2C	>IIB			C/G
Caucasian	33	Yes	Yes	81	20.6	82	No	No	No	Yes	No	No	9 (4+5)	9		>IIB
Caucasian	26	Yes	No	68	28.4	69	No	Yes	No	Yes	No	No	9 (4+5)	9	>T2C	>IIB			C/C
Caucasian	27	No	No	61	6.3	62	No	Yes	Yes	Yes	No	No	6 (3+3)	6	<T2C	<IIB
Caucasian	28	Yes	Yes	66	2.1	66	No	Yes	No	Yes	No	No	7 (3+4)	7	>T2C	>IIB			C/C
Caucasian	21	Yes	No	48	12.1	49	Yes	No	No	No	No	No	7 (3+4)	7		<IIB			C/C
Caucasian	25	Yes	Yes	89	41	89	Yes	No	No	Yes	No	No	9 (5+4)	9	>T2C	>IIB			G/G
New Zealand Chinese	25	No	Yes	55	15.7	56	Yes	No	No	No	No	No	6 (3+3)	6		<IIB
Caucasian	24	No	No	63	5.4	63	No	No	No	No	Yes	No	7 (4+3)	7		<IIB
Caucasian	27	Yes	Yes	72	10.3	73	Yes	No	No	No	Yes	No	7 (3+4)	7	>T2C	>IIB			G/G
Caucasian	25	Yes	Yes	85	23	86	No	No	No	No	Yes	No	7 (3+4)	7		>IIB			C/G
Caucasian	34	No	Yes	68		69	Yes	No	No	No	No	No	6 (3+3)	6		<IIB
Caucasian	26	No	No	75	19	75	Yes	No	No	No	No	No	6 (3+3)	6	<T2C	<IIB
Caucasian	28	No	Yes	51		51	Yes	No	No	No	No	No	6 (3+3)	6		<IIB
Caucasian	27	Yes	No	48		48	Yes	No	No	No	No	No	6 (3+3)	6	>T2C	>IIB
New Zealand Maori	37	Yes	Yes	70	12.9	71	No	Yes	No	Yes	No	No	6 (3+3)	6	<T2C	<IIB			C/G
Caucasian	37	Yes	No	76	7.8	77	No	No	No	No	Yes	No	6 (3+3)	6	>T2C	>IIB			C/C
New Zealand Maori	34	Yes	Yes	68	8.1	68	No	No	No	No	Yes	No	7 (3+4)	7	<T2C	<IIB			G/G
Caucasian	22	No	Yes	61	7.5	61	Yes	No	No	No	No	No	7 (3+4)	7	<T2C	<IIB
Caucasian	25	No	Yes	56		57	Yes	No	No	Yes	No	No	9 (4+5)	9	>T2C	>IIB
Caucasian	23	No	Yes	79	14.5	79	No	No	No	Yes	No	No	7 (4+3)	7		<IIB
Caucasian	24	No	Yes	50	5.8	51	Yes	No	No	No	No	No	6 (3+3)	6	<T2C	<IIB
Caucasian	25	No	Yes	68	9.7	68	Yes	No	No	No	No	No	7 (3+4)	7	>T2C	>IIB			C/G
Caucasian	24	Yes	Yes	57	4.1	57	Yes	No	No	No	No	No	6 (3+3)	6	>T2C	>IIB
Caucasian	28	No	No	66		67	Yes	No	No	No	No	No	6 (3+3)	6	>T2C	>IIB
Caucasian	31	Yes	Yes	76	9.7	77	Yes	No	No	No	No	No	7 (4+3)	7	<T2C	<IIB			G/G
Caucasian	32	No	Yes	62	5.6	63	No	No	No	No	Yes	No	6 (3+3)	6		<IIB
Caucasian	26	No	Yes	74	18.3	75	Yes	No	No	No	No	No	8 (3+5)	8	<T2C	>IIB
Caucasian	40	Yes	Yes	75	8.6	76	No	Yes	No	Yes	No	No	7 (3+4)	7	<T2C	<IIB			G/G
Caucasian	22	Yes	Yes	55	30	56	No	No	No	No	No	No	6 (3+3)	6		>IIB			C/G
Caucasian	24	No	No	74	17	75	No	No	No	No	Yes	No	7 (3+4)	7	>T2C	>IIB
Caucasian	28	No	Yes	62	12.7	62	Yes	No	No	No	No	No	7 (3+4)	7	>T2C	>IIB
Caucasian	25	Yes	Yes	60		60	Yes	No	No	No	No	No	7 (4+3)	7		<IIB
Caucasian	28	No	No	85	265	85	No	No	No	Yes	No	No	10 (5+5)	10		>IIB
Caucasian	24	No	Yes	63	10.6	63	No	No	No	No	No	Yes	6 (3+3)	6		<IIB
Caucasian	28	Yes	No	70	8.8	70	No	Yes	No	No	No	No	7 (4+3)	7	<T2C	<IIB			G/G
Cook Island Maori	24	No	No	66	7.2	67	Yes	Yes	No	No	No	No	7 (3+4)	7		<IIB
Caucasian	29	No	Yes	67		68	Yes	No	No	No	No	No	6 (3+3)	6		<IIB
Caucasian	31	Yes	No	50	3.3		Yes	No	No	No	No	No	7 (3+4)	7	>T2C	>IIB			C/C
Fijian	33	Yes	No	68	14	68	No	No	No	Yes	No	No	7 (4+3)	7	<T2C	<IIB			G/G
Caucasian	31	Yes	Yes	70		71	No	No	No	No	No	Yes	6 (3+3)	6		<IIB
Caucasian	17	No	No	52		52	Yes	No	No	No	No	No	7 (3+4)	7	>T2C	>IIB
Caucasian	22	Yes	Yes	66	24.1	67	No	Yes	No	Yes	No	No	7 (3+4)	7	>T2C	>IIB			C/G
New Zealand Maori	33	Yes	Yes	77	8.3	78	No	No	No	No	Yes	No	6 (3+3)	6	<T2C	<IIB			C/G
Samoan	29	No	No	69	6.1	71	No	Yes	No	Yes	No	No	7 (4+3)	7	<T2C	<IIB
Caucasian	22	Yes	Yes	51	7.1	53	No	Yes	No	No	No	No	6 (3+3)	6	<T2C	<IIB			C/G
Caucasian	28	No	Yes	62	118	63	No	No	No	Yes	No	No	9 (4+5)	9		>IIB
Caucasian	25	No	No	68	54	68	No	No	No	Yes	No	No	7 (3+4)	7	<T2C	>IIB
Caucasian	23	Yes	Yes	68		69	Yes	No	No	No	No	No	7 (4+3)	7		<IIB
Caucasian	31	No	Yes	63		64	Yes	Yes	No	No	No	No	7 (4+3)	7	>T2C	>IIB
Caucasian	30	No	Yes	49		50	Yes	No	No	No	No	No	6 (3+3)	6		<IIB
Caucasian	22	Yes	Yes	69		70	Yes	No	No	No	No	No	7 (3+4)	7		<IIB
Caucasian	26	No	Yes	65		66	Yes	No	No	No	No	No	7 (3+4)	7		<IIB
Caucasian	29	Yes	No	70	12	70	Yes	No	No	No	No	No	7 (3+4)	7	<T2C	<IIB			G/G
Phillipino	23	Yes	No	58	16.6	59	No	Yes	No	No	No	No	6 (3+3)	6	<T2C	<IIB			G/G
Caucasian	35	No	No	69		70	Yes	No	No	No	No	No	7 (3+4)	7		<IIB
Caucasian	24	No	No	73		74	Yes	No	No	No	No	No	7 (4+3)	7		<IIB
Caucasian	32	Yes	Yes	50		51	Yes	No	No	No	No	No	7 (3+4)	7	>T2C	>IIB
Caucasian	36	No	Yes	65		65	Yes	No	No	No	No	No	6 (3+3)	6		<IIB
Caucasian	32	No	No	69	6.9	70	No	Yes	No	No	No	No	6 (3+3)	6	<T2C	<IIB
Caucasian	29	No	Yes	69	15.7	71	No	Yes	No	No	No	No	6 (3+3)	6	<T2C	<IIB
Caucasian	31	Yes	Yes	67	8.9	68	No	Yes	No	No	No	No	7 (3+4)	7	>T2C	>IIB		1.24355	C/G
Caucasian	25	No	Yes	62		63	Yes	No	No	No	No	No	7 (3+4)	7	>T2C	>IIB
Caucasian	24	Yes	Yes	67		69	Yes	No	No	No	No	No	7 (3+4)	7	<T2C	<IIB
Caucasian	31	No	Yes	61		62	Yes	No	No	No	No	No	7 (4+3)	7	>T2C	>IIB
Caucasian	27	Yes	Yes	56		57	Yes	No	No	No	No	No	7 (3+4)	7	>T2C	>IIB
Caucasian	23	No	Yes	58		59	Yes	No	No	No	No	No	6 (3+3)	6		<IIB
Caucasian	26	Yes	No	65		67	Yes	No	No	No	No	No	7 (4+3)	7		<IIB
Caucasian	26	Yes	Yes	63	19	63	Yes	No	No	No	No	No	7 (3+4+5)	7	>T2C	>IIB			C/G
Caucasian	25	No	Yes	59		60	Yes	No	No	No	No	No	7 (3+4)	7		<IIB
Caucasian	24	No	Yes	54		55	Yes	No	No	No	No	No	6 (3+3)	6		<IIB
Caucasian	36	No	No	64	13	65	No	Yes	No	Yes	No	No	7 (4+3)	7	>T2C	>IIB	Yes
Caucasian	23	Yes	No	73	8.2	74	Yes	No	No	No	No	No	7 (3+4)	7		<IIB			C/G
Caucasian	29	No	Yes	56		58	Yes	No	No	No	No	No	7 (3+4)	7	>T2C	>IIB
Caucasian	31	No	Yes	64		66	Yes	No	No	No	No	No	7 (3+4)	7	>T2C	>IIB
Caucasian	30	Yes	Yes	69	6.7	70	Yes	No	No	No	No	No	8 (3+5)	8	<T2C	>IIB			C/C
Caucasian	33	Yes	Yes	75	10.3	76	No	No	No	No	Yes	No	6 (3+3)	6	<T2C	<IIB		0.950274	C/C
Caucasian	25	Yes	Yes	57	8.5	58	Yes	No	No	No	No	No	7 (3+4)	7		<IIB			C/C
Caucasian	28	No	No	50	4	51	No	No	No	No	No	Yes	6 (3+3)	6	<T2C	<IIB
Caucasian	26	No	No	51	15.9	53	Yes	No	No	No	No	No	6 (3+3)	6	<T2C	<IIB
Caucasian	29	No	No	75	8.1	76	Yes	No	No	No	No	No	8 (4+4)	8	>T2C	>IIB
Caucasian	24	No	No	69		70	Yes	Yes	No	No	No	No	6 (3+3)	6	>T2C	>IIB
Caucasian	31	Yes	Yes	72	73	74	No	No	No	Yes	No	No	8 (4+4)	8	>T2C	>IIB	Yes	0.762347	C/G
Caucasian	26	Yes	Yes	85	163	87	No	No	No	Yes	No	No	7 (3+4)	7	>T2C	>IIB	Yes	0.22659	C/G
Caucasian	26	No	No	60		62	Yes	No	No	No	No	No	7 (3+4)	7	<T2C	<IIB
Caucasian	29	Yes	Yes	58		59	Yes	No	No	No	No	No	7 (3+4)	7	>T2C	>IIB
Caucasian	34	Yes	Yes	58		59	Yes	No	No	No	No	No	7 (3+4)	7	<T2C	<IIB
Caucasian	25	No	No	62		63	No	No	No	No	Yes	No	6 (3+3+2)	6		<IIB
Caucasian	29	Yes	No	64	85	65	No	No	No	Yes	No	No	9 (4+5)	9	>T2C	>IIB	Yes	0.386982	G/G
Caucasian	30	Yes	Yes	79	13.8	80	No	No	No	No	Yes	No	7 (3+4)	7	<T2C	<IIB		0.73374	C/G
Caucasian	24	Yes	Yes	60	6	61	Yes	No	No	No	No	No	7 (3+4)	7	>T2C	>IIB
Caucasian	29	Yes	Yes	61	5	62	No	Yes	No	No	No	No	6 (3+3)	6	<T2C	<IIB			C/C
Caucasian	21	Yes	No	79	7.2	79	No	No	No	Yes	No	No	7 (3+4)	7		<IIB	Yes	1.12908	C/C
Caucasian	27	No	Yes	45	5.3	46	Yes	No	No	No	No	No	7 (3+4)	7	>T2C	>IIB			G/G
Caucasian	27	Yes	Yes	60	6.3	61	No	Yes	No	No	No	No	6 (3+3)	6	<T2C	<IIB			C/G
Caucasian	29	Yes	Yes	54		55	Yes	No	No	No	No	No	7 (4+3)	7		<IIB
Caucasian	29	Yes	No	64	100	67	No	Yes	No	Yes	No	No	9 (4+5)	9	>T2C	>IIB			C/C
Caucasian	26	Yes	Yes	64	13	65	Yes	No	No	No	No	No	6 (3+3)	6	>T2C	>IIB			G/G
Caucasian	28	Yes	Yes	56	4.8	57	Yes	Yes	No	Yes	No	No	8 (4+4)	8	>T2C	>IIB			C/G
Caucasian	25	No	No	63	6.8	64	Yes	No	No	No	No	No	6 (3+3)	6	>T2C	>IIB			C/C
Caucasian	27	Yes	Yes	62	9	63	Yes	No	No	No	No	No	7 (3+4)	7		<IIB			C/C
Caucasian	32	Yes	Yes	57	7	58	Yes	No	No	No	No	No	6 (3+3)	6	>T2C	>IIB			C/G
Caucasian	25	Yes	No	60	11	61	Yes	No	No	No	No	No	7 (3+4)	7	<T2C	<IIB			C/G
Caucasian	28	No	Yes	68	11.8	70	No	Yes	No	No	No	No	6 (3+3)	6	<T2C	<IIB			C/C
Tongan	32	Yes	No	63	8	63	Yes	No	No	No	No	No	7 (4+3+5)	7	>T2C	>IIB			G/G
Caucasian	25	Yes	No	82	8.6	82	No	No	No	No	No	No	7 (4+3)	7	<T2C	<IIB		0.308105	C/G
Caucasian	32	Yes	No	54	12	61	No	Yes	No	Yes	No	No	6 (3+3)	6	>T2C	>IIB		0.372685	C/C
Caucasian	27	Yes	No	61	7.9	62	No	No	No	No	No	No	7 (3+4)	7	<T2C	<IIB		0.720635	C/G
Caucasian	26	Yes	Yes	63	6.7	64	Yes	No	No	No	No	No	9 (4+5)	9		>IIB			C/G
Caucasian	25	Yes	Yes	70	5.1	70	No	No	No	No	No	No	6 (3+3)	6	<T2C	<IIB		1.36386	C/C
Caucasian	23	Yes	Yes	70	3.8	71	Yes	No	No	No	No	No	6 (3+3)	6	>T2C	>IIB			C/C
Caucasian	30	No	Yes		6.8	64	No	Yes	No	No	No	No	6 (3+3)	6	<T2C	<IIB		0.325402	C/G
Caucasian	26	No	Yes			74	No	No	No	No	No	No	8 (4+4)	8		>IIB		0.737942	G/G
Caucasian	27	Yes	Yes	51	4.2	52	Yes	No	No	No	No	No	7 (3+4)	7	>T2C	>IIB			C/G
Caucasian	34	Yes	Yes	59	5.6	60	No	Yes	Yes	No	No	No	7 (3+4)	7		<IIB		0.935735	C/G
Caucasian	26	Yes	Yes	64	10.5	65	No	No	No	No	No	No	6 (3+3)	6	<T2C	<IIB		0.33547	C/G
Caucasian	29	Yes	Yes	63	23	65	No	Yes	No	Yes	No	No	7 (4+3)	7	>T2C	>IIB		0.483038	G/G
Caucasian	25	No	Yes	71	10.2	75	Yes	Yes	No	No	No	No	7 (3+4)	7		<IIB			C/G
Caucasian	26	No	Yes	71	4.5	72	No	Yes	No	No	No	No	7 (3+4)	7	<T2C	<IIB		0.523059	G/G
Caucasian	21	No	Yes	65	15.5	66	Yes	Yes	No	No	No	No	9 (4+5)	9	>T2C	>IIB			C/G
Caucasian	25	Yes	Yes	54	5.2	55	Yes	No	No	No	No	No	7 (3+4)	7	<T2C	<IIB		0.288524	C/C
Caucasian	29	No	Yes	68	5.4	70	No	No	No		No	No	6 (3+3)	6	<T2C	<IIB		0.343077	C/G
Caucasian	26	Yes	Yes	69	15.5	69	No	Yes	No	Yes	No	No	9 (5+4)	9	<T2C	>IIB		0.103832	C/G
Caucasian	31	No	No	53	3.6	53	No	No	No	Yes	No	No	9 (5+4)	9	>T2C	>IIB		0.417671	G/G
Caucasian	23	Yes	Yes	75	22	75	No	No	No		No	Yes	6 (3+3)	6	<T2C	>IIB		0.637287	C/G
Caucasian	31	Yes	Yes	60	50	60	No	Yes	No	Yes	No	No	7 (3+4)	7	>T2C	>IIB		0.409913	C/G
Caucasian	18	Yes	Yes	69	35.4	69	Yes	Yes	No	Yes	No	No	6 (3+3)	6	>T2C	>IIB			G/G
Caucasian	32	Yes	Yes	81	40	81	Yes	No	No	Yes	No	No	7 (3+4)	7		>IIB		0.523996	C/G
Caucasian	26	No	Yes	68	4.1	69	Yes	No	No	No	No	No	9 (4+5)	9		>IIB			C/C
Caucasian	27	No	Yes	57	100.1	59	No	No	No	Yes	No	No	9 (4+5)	9		>IIB		1.20063	C/C
Caucasian	33	Yes	No	69	19	79	No	No	No	Yes	No	No	8 (5+3)	8		>IIB		0.427759	C/C
Caucasian	18	Yes	No	77	22	83	No	No	No	Yes	No	No	9 (4+5)	9	<T2C	>IIB		0.645993	C/C
Caucasian	28	No	Yes	55	15.8	55	Yes	No	No	No	No	No	7 (3+4+5)	7	>T2C	>IIB		0.155863	C/C
Caucasian	25	Yes	Yes	63	7	74	Yes	No	No	Yes	No	No	9 (5+4)	9		>IIB			C/C
Caucasian	32	Yes	Yes	65	6.6	67	No	No	No	No	No	Yes	6 (3+3)	6		<IIB		0.6035	C/G
Caucasian	26	Yes	Yes	56	18.4	65	Yes	No	No	Yes	No	No	7 (4+3)	7		<IIB			C/C
Caucasian	32	No	Yes	68	10.5	76	Yes	No	No	Yes	No	No	9 (4+5)	9	<T2C	>IIB			G/G
Caucasian	26	No	Yes	63	4.8	64	Yes	No	No	No	No	No	7 (3+4)	7	>T2C	>IIB			C/G
Caucasian	20	Yes	Yes	68	51.9	74	No	No	No	Yes	No	No	9 (4+5)	9		>IIB		0	C/C
Caucasian	28	Yes	No	78	7.8	88	No	No	No	Yes	No	No	7 (4+3)	7	>T2C	>IIB		0.218858	C/G
Caucasian	28	Yes	No	74	12	84	No	No	No	Yes	No	No	8 (3+5)	8		>IIB		0.29367	C/G
Caucasian	37	Yes	Yes	71	41.4	76	No	No	No	Yes	No	No	8 (3+5)	8		>IIB		0.753654	G/G
Caucasian	38	Yes	Yes	54	118	60	No	Yes	No	Yes	No	No	10 (5+5)	10	>T2C	>IIB		0.386612	C/C
Caucasian	25	No	No	71	6.5	82	Yes	No	No	Yes	No	No	7 (3+4)	7		<IIB			G/G
Caucasian	27	Yes	No	78	22	79	No	No	No	Yes	No	No	8 (4+4)	8	>T2C	>IIB			C/G
Caucasian	25	No	No	74		86	Yes	No	No	Yes	No	No	5 (3+2)	5		<IIB		1.53488
Caucasian	32	No	Yes	76	12.2	86	No	No	No	Yes	No	No	6 (3+3)	6		<IIB		1.06076	C/C
Caucasian	37	Yes	Yes	50	8.7	51	Yes	No	No	No	No	No	7 (3+4)	7		<IIB			C/C
Caucasian	30	Yes	No	67	26	74	No	No	No	Yes	No	No	4 (2+2)	4		>IIB		1.31301	C/G
Caucasian	22	Yes	Yes	56	28	71	Yes	No	No	Yes	No	No	8 (4+4)	8		>IIB			C/G
Caucasian	34	No	Yes	71	9	72	Yes	No	No	No	No	No	7 (3+4+5)	7	>T2C	>IIB			C/C
Caucasian	33	Yes	Yes	55	85	63	No	No	No	Yes	No	No	7 (3+4)	7		>IIB		4.32113	C/G
Caucasian	23	No	Yes	57	5.8	58	No	Yes	Yes	No	No	No	7 (3+4)	7		<IIB		2.25451	C/G
Caucasian	27	Yes	Yes	55	5.4	56	Yes	No	No	No	No	No	7 (3+4)	7	<T2C	<IIB			C/G
Caucasian	25	Yes	Yes	77	16.7	79	No	Yes	No		No	No	7 (4+3)	7		<IIB		1.63629	C/G
Caucasian	23	Yes	Yes	63	10.4	71	No	Yes	No	Yes	No	No	9 (4+5)	9	<T2C	>IIB		0.867313	C/C
Caucasian	25	Yes	Yes	77	14.7	80	No	No	No	No	Yes	No	7 (4+3)	7	<T2C	<IIB		2.82882	C/C
Caucasian	30	Yes	Yes	72	13	72	Yes	Yes	No	No	No	No	9 (4+5)	9	>T2C	>IIB			G/G
Caucasian	26	Yes	Yes	72	9.1	72	No	No	No	No	No	Yes	6 (3+3)	6	<T2C	<IIB		2.53699	C/G
Caucasian	18	No	No	52	8.2	61	Yes	No	No	Yes	No	No	7 (3+4)	7	>T2C	>IIB			G/G
Caucasian	31	Yes	No	76	15.3	76	No	No	No	Yes	No	No	8 (4+4)	8	>T2C	>IIB		0.574917	C/G
Caucasian	26	Yes	Yes	56	4.3	57	No	No	Yes		No	No	6 (3+3)	6	<T2C	<IIB		1.54967	C/C
Caucasian	25	Yes	No	68	8.8	69	Yes	No	No	No	No	No	7 (3+4)	7	<T2C	<IIB			C/C
Caucasian	21	Yes	Yes	69	5.6	70	No	Yes	No		No	No	7 (3+4)	7	<T2C	<IIB			C/G
Caucasian	28	Yes	No	68	19.7	72	Yes	No	No	No	No	No	7 (3+4)	7	>T2C	>IIB			C/G
Caucasian	25	Yes	Yes	64	20.4	67	No	No	No	Yes	No	No	9 (5+4)	9	>T2C	>IIB		0.678532	G/G
Caucasian	23	Yes	No	75	3.4	78	No	No	No	No	No	No	7 (3+4)	7	<T2C	<IIB		0.0810924	C/C
Caucasian	26	No	Yes	86	17.7	90	No	No	No	Yes	No	No	9 (4+5)	9	<T2C	>IIB		1.13293	C/C
Caucasian	29	No	No	68	5.9	69	Yes	No	No	No	No	No	7 (3+4)	7		<IIB			C/G
Caucasian	28	No	Yes	49	4.4	53	Yes	No	No	No	No	No	7 (4+3+5)	7	>T2C	>IIB			C/C
Caucasian	30	No	No	79	17.6	82	No	No	No	Yes	No	No	8 (3+5)	8	>T2C	>IIB		0.717812	C/G
Caucasian	28	Yes	Yes	66	7.9	68	Yes	Yes	No	No	No	No	6 (3+3)	6	>T2C	>IIB			C/G
Caucasian	22	No	Yes	73	0.38	76	No	No	No	No	No	No	6 (3+3)	6	<T2C	<IIB		0.530466	C/G
Caucasian	35	No	Yes	57	3.7	58	Yes	No	No	No	No	No	7 (4+3)	7	>T2C	>IIB			G/G
Caucasian	23	No	Yes	76	3.7	77	No	Yes	No	Yes	No	No	7 (3+4)	7	<T2C	<IIB		0.603791	G/G
Caucasian	24	No	No	78	22	78	No	No	No	No	No	No	7 (3+4)	7	<T2C	>IIB		0.553274	G/G
Caucasian	32	Yes	Yes	69	9.7	69	No	Yes	No	Yes	No	No	9 (4+5)	9	>T2C	>IIB			C/C
Caucasian	27	No	No	61	12.6	70	Yes	Yes	No	No	No	No	6 (3+3)	6	>T2C	>IIB			C/G
Caucasian	25	Yes	No	64	8.7	65	Yes	No	No	No	No	No	7 (4+3)	7	<T2C	<IIB			G/G
Caucasian	33	No	Yes	66	26.8	69	No	Yes	No	Yes	No	No	6 (3+3)	6	<T2C	>IIB		0.726845	C/C
Caucasian	28	No	Yes	67	20.3	70	Yes	Yes	No	No	No	No	7 (4+3)	7	>T2C	>IIB			G/G
Caucasian	28	No	Yes	74	15.5	77	No	Yes	No	Yes	No	No	7 (3+4)	7	<T2C	<IIB			C/C
Caucasian	31	No	Yes	55	20	58	Yes	No	No	No	No	No	7 (3+4)	7	<T2C	>IIB			C/C
Caucasian	27	Yes	Yes	54	11.4	58	Yes	Yes	No	Yes	No	No	7 (4+3+4)	7	>T2C	>IIB			G/G
Caucasian	28	Yes	Yes	70	1.5	72	No	Yes	No	Yes	No	No	8 (4+4)	8	>T2C	>IIB			C/C
Caucasian	25	No	Yes	74	7.6	74	No	Yes	No	Yes	No	No	7 (4+3)	7	>T2C	>IIB		0.156522	C/C
Caucasian	25	No	Yes	72	6.1	73	Yes	No	No	No	No	No	7 (3+4)	7		<IIB			C/G
Caucasian	33	No	No	62	7	66	Yes	No	No	No	No	No	7 (3+4)	7	>T2C	>IIB			C/G
Caucasian	22	No	Yes	68	1.1	69	Yes	No	No	No	No	No	7 (3+4)	7		<IIB			C/C
Caucasian	32	Yes	Yes	68	4.7	69	Yes	No	No	No	No	No	8 (4+4+5)	8		>IIB			G/G
Caucasian	27	Yes	Yes	68	5.7	69	Yes	No	No	No	No	No	9 (5+4)	9	>T2C	>IIB			C/G
Caucasian	31	No	Yes	81	5.6	81	Yes	No	No	No	No	No	6 (3+3)	6	<T2C	<IIB			C/G
Caucasian	26	No	No	48	3.2	57	Yes	No	No	No	No	No	6 (3+3)	6		<IIB			C/G
Caucasian	27	Yes	Yes	70	12.5	71	No	No	No	Yes	No	No	7 (3+4)	7	>T2C	>IIB		0.16368	C/G
Caucasian	30	Yes	Yes	69	11.3	79	Yes	No	No	No	No	No	6 (3+3)	6		<IIB			C/C
Caucasian	31	Yes	No	50	1.3	51	Yes	No	No	No	No	No	6 (3+3)	6	<T2C	<IIB			G/G
Caucasian	30	Yes	Yes	68	6.1	69	Yes	No	No	No	No	No	7 (3+4)	7	<T2C	<IIB			C/G
Caucasian	24	Yes	Yes	55	12.3	63	Yes	No	No	Yes	No	No	9 (4+5)	9	>T2C	>IIB			C/G
Caucasian	19	Yes	No	73	7.9	81	Yes	No	No	Yes	No	No	7 (3+4)	7		<IIB			C/G
Caucasian	33	Yes	Yes	58	19	59	Yes	No	No	No	No	No	7 (3+4)	7		<IIB			C/C
Caucasian	28	No	Yes	71	15	80	Yes	No	No	No	No	No	7 (3+4)	7	<T2C	<IIB			G/G
Caucasian	32	Yes	Yes	54	6.2	55	Yes	No	No	No	No	No	7 (3+4)	7	>T2C	>IIB			C/G
Caucasian	30	No	Yes				Yes	No	No	No	No	No	7 (3+4)	7	>T2C	>IIB
Caucasian	29	Yes	Yes	58	5.7	58	Yes	No	No	No	No	No	7 (3+4)	7	<T2C	<IIB		0.337294	C/G
Caucasian	31	No	Yes	55	24.2	59	Yes	Yes	No	Yes	No	No	7 (4+3)	7	>T2C	>IIB			C/C
Caucasian	25	Yes	Yes	60	8.3	60	Yes	No	No	No	No	No	9 (4+5)	9	>T2C	>IIB			C/G
Caucasian	28	Yes	Yes	60	4.5	61	Yes	No	No	No	No	No	7 (3+4)	7	>T2C	>IIB			C/G
Caucasian	22	Yes	Yes	64	5.8	68	No	Yes	No	Yes	No	No	7 (3+4)	7	<T2C	<IIB		0.261625	C/C
Caucasian	25	No	Yes	65	6.7	66	Yes	No	No	No	No	No	7 (4+3)	7	>T2C	>IIB			C/G
Caucasian	32	Yes	Yes	73	8.5	77	Yes	Yes	No	Yes	No	No	9 (4+5)	9	>T2C	>IIB			C/C
Caucasian	34	No	No	59	8.6	62	Yes	Yes	No	No	No	No	7 (3+4+5)	7	>T2C	>IIB			C/G
Caucasian	22	Yes	Yes	64	25	73	Yes	No	No	No	No	No	7 (3+4)	7		>IIB			C/C
Caucasian	27	No	Yes	66	5.2	67	Yes	No	No	No	No	No	7 (4+3)	7	>T2C	>IIB			G/G
Caucasian	26	Yes	Yes	75	9.1	79	No	Yes	No	Yes	No	No	8 (4+4)	8	<T2C	>IIB		0.137189	C/C
Caucasian	26	Yes	Yes	63	6.5	64	Yes	No	No	No	No	No	7 (3+4)	7		<IIB		0.167724	G/G
Caucasian	25	No	Yes	66	6.3	71	Yes	No	No	Yes	No	No	9 (4+5)	9	>T2C	>IIB			C/C
Caucasian	29	No	Yes	64	9.9	69	Yes	Yes	No	Yes	No	No	9 (5+4)	9	>T2C	>IIB			C/G
Caucasian	34	Yes	Yes	63	5.7	69	Yes	No	No	No	No	No	7 (3+4)	7		<IIB			C/G
Caucasian	26	Yes	Yes	66	10.8	72	Yes	No	No	No	No	No	6 (3+3)	6		<IIB			G/G
Caucasian	24	Yes	Yes	63	19.6	69	Yes	No	No	No	No	No	7 (3+4)	7	>T2C	>IIB			C/G
Caucasian	24	Yes	No	79	17.3	79	No	No	No	Yes	No	No	9 (5+4)	9	>T2C	>IIB		0.155969	G/G
Caucasian	25	No	No	68	24	73	Yes	No	No	No	No	No	6 (3+3)	6		>IIB			C/G
Caucasian	26	No	Yes	62	5.4	68	Yes	No	No	No	No	No	6 (3+3)	6		<IIB			G/G
Caucasian	30	Yes	Yes	67	6	73	Yes	No	No	No	No	No	6 (3+3)	6		<IIB			C/C
Caucasian	31	Yes	Yes	69	16.6	69	Yes	No	No	No	No	No	7 (4+3)	7	<T2C	<IIB		0.179412	C/G
Caucasian	25	Yes	Yes	73	15.3	77	No	Yes	No	Yes	No	No	6 (3+3)	6	<T2C	<IIB		0.822239	C/C
Caucasian	23	Yes	Yes	74	6.5	74	No	No	No	No	No	Yes	6 (3+3)	6	<T2C	<IIB		0.679739	C/G
Caucasian	32	No	No	52	4.3	52	Yes	No	No	No	No	No	7 (3+4)	7		<IIB		1.2698	C/C
Caucasian	29	No	Yes	61	4.6	64	Yes	No	No	No	No	No	7 (4+3)	7		<IIB
Caucasian	29	No	Yes	71	9.8	78	Yes	No	No	No	No	No	6 (3+3)	6		<IIB			C/C
Caucasian	33	No	Yes	63	12.2	68	Yes	No	No	No	No	No	7 (3+4+5)	7		<IIB			C/G
Caucasian	31	No	Yes	60	6.6	61	Yes	No	No	No	No	No	8 (3+5)	8	<T2C	>IIB		0.107432	G/G
Caucasian	25	No	Yes	69	5.9	74	Yes	No	No	No	No	No	7 (3+4)	7	>T2C	>IIB			C/G
Caucasian	28	No	No	72	12.2	75	No	Yes	No		No	No	7 (3+4)	7	<T2C	<IIB		0.371298	C/G
Caucasian	24	Yes	Yes	74	1.4	74	No	No	No	No	No	No	7 (3+4)	7	<T2C	<IIB		0.0954808	C/C
Caucasian	28	Yes	Yes	54	20.2	61	Yes	Yes	No	Yes	No	No	7 (4+3+4)	7	>T2C	>IIB			C/C
Caucasian	34	Yes	Yes	61	500	63	No	Yes	No	Yes	No	No	7 (3+4)	7	>T2C	>IIB		0.130775	C/C
Cook Island Maori	25	Yes	Yes	72	11.6	73	Yes	No	No	No	No	No	7 (3+4)	7	>T2C	>IIB			G/G
Caucasian	26	Yes	Yes	71	8	72	Yes	No	No	No	No	No	6 (3+3)	6	>T2C	>IIB			C/C
Caucasian	30	No	Yes	61	5.8	62	Yes	No	No	No	No	No	7 (3+4)	7	<T2C	<IIB			C/G
Caucasian	21	No	No	66	5.7	66	Yes	No	No	No	No	No	7 (3+4)	7	>T2C	>IIB			C/G
Caucasian	21	No	Yes	63	15.4	64	No	Yes	No	Yes	No	No	8 (4+4+3)	8	>T2C	>IIB		0.000777626	G/G
Caucasian	22	Yes	Yes	70	22.4	70	No	Yes	No	Yes	No	No	8 (4+4)	8	>T2C	>IIB		0	G/G
Caucasian	26	No	No	53	110	54	No	No	No	Yes	No	No	10 (5+5)	10		>IIB		0	C/C
Caucasian	25	No	Yes	58	13	64	Yes	No	No	No	No	No	6 (3+3)	6		<IIB			C/G
Caucasian	27	Yes	No	60	13.6	60	No	Yes	No	Yes	No	No	8 (5+3)	8	>T2C	>IIB		0
Caucasian	25	No	Yes	56	5.6	57	Yes	No	No	Yes	No	No	9 (4+5+3)	9	>T2C	>IIB			C/C
Caucasian	28	Yes	Yes	71	12	80	Yes	No	No	No	No	No	7 (4+3)	7		<IIB			G/G
Caucasian	31	No	No	67	4.8	67	Yes	No	No	No	No	No	6 (3+3)	6		<IIB		1.17986	C/G
Caucasian	28	No	No	60	10.5	63	Yes	No	No	No	No	No	7 (3+4)	7	>T2C	>IIB			C/G
Caucasian	22	No	Yes	70	7	73	No	No	No		No	Yes	6 (3+3)	6	<T2C	<IIB		0.781992	C/G
Caucasian	27	Yes	Yes	70	0.8	70	Yes	No	No	No	No	No	7 (3+4)	7	<T2C	<IIB			C/G
Caucasian	24	Yes	Yes	63	6	66	Yes	No	No	No	No	No	7 (3+4)	7	>T2C	>IIB			G/G
Caucasian	29	Yes	Yes	62	9.7	70	Yes	No	No	No	No	No	7 (3+4)	7		<IIB			C/G
Caucasian	28	Yes	Yes	63	7	70	Yes	No	No	No	No	No	6 (3+3)	6	<T2C	<IIB			C/G
Caucasian	24	Yes	Yes	53		61	Yes	No	No	No	No	No	7 (3+4)	7		<IIB
Caucasian	29	No	No	64	7.7	72	Yes	No	No	No	No	No	7 (3+4)	7		<IIB			C/G
Caucasian	33	No	No	63	13.8	64	No	Yes	No	Yes	No	No	9 (4+5)	9	<T2C	>IIB		0.321245
Caucasian	23	Yes	No	70	5.1	70	Yes	No	No	No	No	No	7 (3+4)	7	<T2C	<IIB		0.523801	C/G
Caucasian	24	Yes	Yes	64	6.3	64	Yes	No	No	No	No	No	7 (4+3+5)	8	>T2C	>IIB			C/G
Caucasian	29	No	No	66	5.5	75	Yes	No	No	No	No	No	7 (4+3+5)	7		<IIB			G/G
Caucasian	30	Yes	Yes	59	4.4	68	Yes	Yes	No	Yes	No	No	7 (3+4)	7		<IIB			C/G
Caucasian	24	No	Yes	82	19.5	83	No	No	No	Yes	No	No	9 (4+5)	9		>IIB		0.455814
Caucasian	21	Yes	Yes	73	28	74	No	No	No	Yes	No	No	7 (3+4)	7		>IIB		0.340012	C/C
Caucasian	25	Yes	No	68		76	Yes	No	No	No	No	No	7 (3+4)	7		<IIB
Caucasian	28	Yes	Yes	61	9	68	Yes	No	No	No	No	No	6 (3+3)	6	>T2C	>IIB			C/C
Caucasian	27	Yes	Yes	69	6.7	77	Yes	Yes	No	No	No	No	7 (3+4)	7	<T2C	<IIB			G/G
Caucasian	25	Yes	No	68	6.1	68	No	Yes	No		No	No	7 (3+4)	7		<IIB		0.258279	C/G
Caucasian	28	No	Yes	62	10.8	70	Yes	No	No	Yes	No	No	7 (4+3+5)	7	<T2C	<IIB			C/G
Caucasian	32	Yes	No	65	13.2	73	Yes	Yes	No	Yes	No	No	7 (3+4)	7	>T2C	>IIB			C/C
Caucasian	30	Yes	Yes	67	8.5	68	No	Yes	No	Yes	No	No	9 (4+5)	9	>T2C	>IIB		0.555073	C/G
New Zealand Maori	27	No	Yes	56	36	57	No	Yes	No	Yes	No	No	9 (4+5)	9	>T2C	>IIB			G/G
Caucasian	29	Yes	No	63	7.4	64	No	Yes	No		No	No	7 (3+4)	7	<T2C	<IIB		0.103637	G/G
Caucasian	34	Yes	Yes	72	23.3	73	Yes	No	No	Yes	No	No	7 (4+3+5)	7		>IIB			C/G
Caucasian	25	Yes	Yes	66	5.2	66	No	No	No	No	No	Yes	6 (3+3)	6		<IIB		0.195935	G/G
Caucasian	27	Yes	Yes	64	6.1	64	Yes	No	No	No	No	No	7 (3+4)	7	>T2C	>IIB			C/G
Caucasian	34	Yes	No	68	6.4	68	No	No	No	Yes	No	No	7 (3+4)	7	<T2C	<IIB		0.259533	C/C
Caucasian	27	No	Yes	58	8.1	66	Yes	No	No	No	No	No	6 (3+3)	6		<IIB			C/C
Caucasian	28	No	Yes	65	5.6	71	No	Yes	No	Yes	No	No	7 (4+3)	7	<T2C	<IIB		0.630324	C/C
Caucasian	31	No	Yes	62	6.1	63	Yes	No	No	No	No	No	7 (3+4)	7	<T2C	<IIB		0.189464	C/G
Caucasian	23	Yes	Yes	59	4.4	59	Yes	No	No	No	No	Yes	6 (3+3)	6		<IIB			C/G
Pacific Islander	30	Yes	No	72	16	73	No	No	No	Yes	No	No	7 (3+4)	7	>T2C	>IIB		0.208691	C/G
Caucasian	24	No	Yes	68	10	68	Yes	Yes	No	Yes	No	No	9 (5+4)	9	>T2C	>IIB			G/G
Caucasian	26	No	Yes	64	14.8	64	No	No	No	Yes	No	No	9 (4+5)	9	>T2C	>IIB		0.195949	C/C
Caucasian	23	Yes	Yes	66	4.7	67	Yes	No	No	No	No	No	8 (4+4)	8	<T2C	>IIB			G/G
Caucasian	30	Yes	Yes	80	13.3	80	No	No	No	No	No	No	7 (4+3)	7		<IIB		0.375246	C/C
Caucasian	32	Yes	Yes	64	4.4	64	Yes	No	No	No	No	No	8 (4+4)	8	>T2C	>IIB			C/C
Caucasian	24	No	Yes	72	8.9	74	Yes	No	No	Yes	No	No	7 (4+3)	7	>T2C	>IIB			C/G
Caucasian	27	Yes	Yes	63	12	65	Yes	Yes	No	No	No	No	7 (3+4)	7	>T2C	>IIB			C/G
Caucasian	24	No	Yes	68	6.2	70	Yes	No	No	No	No	No	7 (4+3)	7	>T2C	>IIB			C/G
Caucasian	25	No	Yes	75	15	77	No	Yes	No	Yes	No	No	8 (3+5+4)	8	>T2C	>IIB		0.430804	C/G
Caucasian	28	No	Yes	56	9.7	57	No	Yes	No	No	No	No	6 (3+3)	6	<T2C	<IIB		0.245262	C/G
Caucasian	21	No	No	62	4.6	64	Yes	No	No	No	No	No	6 (3+3)	6	<T2C	<IIB			C/G
Caucasian	26	Yes	No	84	17.8	86	No	No	No	Yes	No	No	8 (4+4)	8	<T2C	>IIB		0.510114	G/G
Caucasian	24	Yes	Yes	68	19	70	No	Yes	No	Yes	No	No	7 (3+4)	7	>T2C	>IIB		0.483209	C/G
Caucasian	31	Yes	No	60	5.9	62	Yes	Yes	No	No	No	No	7 (3+4)	7	>T2C	>IIB			C/G
Caucasian	29	Yes	Yes	60	7.2	60	No	Yes	No	Yes	No	No	6 (3+3)	6	>T2C	>IIB		0	C/C
Caucasian	25	No	Yes	66	2	67	Yes	No	No	No	No	No	6 (3+3)	6	>T2C	>IIB			C/C
Caucasian	27	Yes	Yes	59	6.1	60	Yes	No	No	No	No	No	7 (3+4)	7	>T2C	>IIB			G/G
Caucasian	32	Yes	Yes	63	4.3	64	Yes	No	No	No	No	No	7 (3+4)	7	>T2C	>IIB			C/G
Caucasian	28	Yes	Yes	69	12.8	70	Yes	No	No	Yes	No	No	7 (4+3+5)	7	>T2C	>IIB			G/G
Caucasian	27	No	No	74	323	75	No	No	No	Yes	No	No	8 (4+4)	8	>T2C	>IIB			G/G
Caucasian	33	Yes	Yes	61	11.7	61	Yes	No	No	No	No	No	7 (4+3)	7	>T2C	>IIB			G/G
Caucasian	33	No	Yes	69	6	70	Yes	No	No		No	No	6 (3+3)	6	<T2C	<IIB			C/G
Caucasian	25	Yes	Yes	73	9.8	73	No	Yes	No	Yes	No	No	7 (3+4)	7	>T2C	>IIB		0.214653	G/G
Caucasian	24	No	Yes	64	5.2	65	Yes	No	No	No	No	No	9 (4+5)	9	>T2C	>IIB			G/G
Caucasian	28	Yes	Yes	64	6.8	65	Yes	No	No	No	No	No	7 (3+4)	7	>T2C	>IIB			C/G
Caucasian	25	No	Yes	72	44	72	No	Yes	No	Yes	No	No	8 (4+4)	8	<T2C	>IIB		0.20031	C/C
Caucasian	25	No	No	61	2.5	62	Yes	No	No	No	No	No	6 (3+3)	6	<T2C	<IIB			C/G
Caucasian	23	No	No	67	2.1	70	Yes	No	No	No	No		7 (3+4)	7		<IIB		0.445174	C/C
Caucasian	31	Yes	Yes	70	8.8	72	No	No	No	No	No	No	6 (3+3)	6		<IIB			C/G
Caucasian	27	Yes	Yes	71	11	76	Yes	No	No	Yes	No	No	9 (4+5)	9	>T2C	>IIB			C/C
Caucasian	26	Yes	Yes	81	33	82	No	Yes	No	No	No	No	9 (4+5)	9		>IIB		0.393783	C/G
Caucasian	27	No	Yes	60	5.3	61	Yes	No	No	No	No	No	6 (3+3)	6	>T2C	>IIB			C/C
Caucasian	25	Yes	Yes	77	2	79	No	No	No	No	No	No	7 (4+3)	7	<T2C	<IIB			C/G
Caucasian	29	No	No	66	6.3	68	Yes	No	No	No	No	No	8 (4+4)	8	>T2C	>IIB			G/G
Caucasian	22	Yes	Yes	79	22	80	No	No	No	Yes	No	No	8 (4+4)	8		>IIB		0.809023	C/G
Caucasian	29	No	Yes	68	5.5	70	No	No	No	No	No	Yes	7 (3+4)	7	<T2C	<IIB		0.167452	C/C
Caucasian	26	Yes	Yes	64	21	66	Yes	No	No	No	No	No	7 (3+4)	7	>T2C	>IIB			C/C
Caucasian	24	Yes	Yes	62	5.9	64	No	No	No	No	No	Yes	6(3+3)	6	<T2C	<IIB		0.172096	C/G
Caucasian	28	No	Yes	79	36	79	No	Yes	No	Yes	No	No	8 (4+4)	8	>T2C	>IIB		0.841583	G/G
Caucasian	29	Yes	Yes	76	28	78	No	Yes	No	Yes	No	No	7 (4+3)	7	>T2C	>IIB		0.158641	G/G
Caucasian	27	No	No	80	13.6	80	No	Yes	No	Yes	No	No	9 (4+5+3)	9	<T2C	>IIB		0.439689	C/G
Caucasian	25	Yes	Yes	57	5.6	57	No	Yes	No	No	No	No	6 (3+3)	6	<T2C	<IIB		0.316066	C/G
Caucasian	29	Yes	Yes	69	10.6	71	No	Yes	No	No	No	No	6 (3+3)	6	<T2C	<IIB		0.71794	C/C
Caucasian	27	No	No	68	4.5	69	Yes	Yes	No	No	No	No	9 (5+4)	9	>T2C	>IIB			G/G
Caucasian	22	Yes	Yes	66	27	69	No	No	No	No	No	No	7 (3+4)	7	<T2C	>IIB		0.0619502	C/G
Caucasian	31	Yes	Yes	63	13.7	66	No	Yes	No	Yes	No	No	6 (3+3)	6	>T2C	>IIB		0.136245	C/G
Caucasian	29	No	No	69	20	72	No	Yes	No	Yes	No	No	9 (5+4)	9	>T2C	>IIB		0.207913	C/C
Caucasian	31	Yes	No	53	5.4	53	No	Yes	No	No	No	No	6 (3+3)	6	<T2C	<IIB		0.367294	C/C
Caucasian	36	No	No	75	10.7	75	No	No	No	Yes	No	No	9 (4+5)	9	<T2C	>IIB		0.346713	C/C
Caucasian	33	No	Yes	71	8.1	71	No	Yes	No	Yes	No	No	7 (4+3)	7	>T2C	>IIB		0.505784	G/G
Caucasian		No	Yes	74	5.7	74	No	No	No	No	No	No	6 (3+3)	6	<T2C	<IIB		0.162984	C/C
Caucasian	30	No	Yes	57	17.1	57	Yes	No	No	No	No	No	8 (3+5)	8	>T2C	>IIB			C/C
Caucasian	26	No	Yes	61	4.6	61	Yes	No	No		No	No	7 (3+4)	7	>T2C	>IIB			G/G
Caucasian	22	Yes	No	74	5.6	74	No	No	No	No	No	No	7 (4+3)	7		<IIB		0.510495	C/C
Caucasian	27	Yes	Yes	74	7.5	74	No	Yes	No	Yes	No	No	9 (4+5)	9	>T2C	>IIB		0.246548	G/G
Caucasian	27	No	No	75	9.8	75	No	Yes	No	Yes	No	No	7 (4+3)	7	<T2C	<IIB		0.848593	C/C
Caucasian	34	Yes	No	65	20	66	No	No	No	No	No	No	7 (3+4)	7	<T2C	>IIB		0.0539787	C/C
Caucasian	23	No	Yes	62	7.1	63	No	Yes	Yes	Yes	No	No	7 (4+3)	7	>T2C	>IIB		0.2471	G/G
Caucasian	33	Yes	Yes	68	8.2	71	Yes	No	No	No	No	No	7 (4+3+5)	8	>T2C	>IIB			C/G
Caucasian	22	Yes	No	79	32	80	No	No	No	Yes	No	No	8 (4+4)	8	>T2C	>IIB		0.353211	C/C
Caucasian	33	Yes	Yes	62	7.1	62	No	No	No	No	No	Yes	6 (3+3)	6	<T2C	<IIB		0	C/G
Caucasian	28	Yes	No	73	13	73	Yes	No	No	No	No	No	7 (3+4)	7	<T2C	<IIB			C/G
Caucasian	30	No	Yes	56	5.5	56	No	No	No	No	No	Yes	6 (3+3)	6	<T2C	<IIB		0.312905	G/G
Caucasian	29	Yes	Yes	69	0.9	69	No	No	No	No	No	No	6 (3+3)	6	<T2C	<IIB		0.394811	C/G
Caucasian	37	Yes	Yes	62	6.8	63	Yes	No	No	No	No	No	6 (3+3)	6	>T2C	>IIB			C/C
Not known		Not known	No	60	4.2		Yes	No	No	No	No	No	6 (3+3)	6	>T2C	>IIB
Caucasian	25	Yes	Yes	46	47	46	No	No	No	Yes	No	No	9 (4+5)	9	>T2C	>IIB			G/G
Caucasian	28	Yes	Yes	67	5.8	68	Yes	No	No	No	No	No	7 (3+4+5)	7	>T2C	>IIB			G/G
Caucasian	28	Yes	No	76	9.3	77	No	Yes	No	No	No	No	7 (4+3)	7	<T2C	<IIB		0.477965	C/C
Caucasian	23	Yes	No	76	5.5	78	No	No	No	No	No	No	6 (3+3)	6	<T2C	<IIB		0.340179	C/C
Caucasian	28	Yes	Yes	73	14	73	No	Yes	No	Yes	No	No	9 (4+5)	9	>T2C	>IIB		0.312906	C/G
Caucasian	30	No	Yes	67	4.8	68	No	Yes	No	Yes	No	No	7 (3+4)	7	<T2C	<IIB		1.13355	C/G
Caucasian	22	Yes	Yes	74	11.8	74	No	Yes	No	Yes	No	No	7 (4+3)	7	>T2C	>IIB		1.7897	C/G
Caucasian	31	No	Yes	69	5.6	70	No	Yes	Yes	Yes	No	No	9 (4+5)	9	>T2C	>IIB			C/C
Caucasian	22	Yes	Yes	71	8.3		No	No	No		No	No	6 (3+3)			<IIB
Caucasian	27	Yes	Yes	63	6.2	63	Yes	No	No	No	No	No	7 (4+3+5)	8	>T2C	>IIB			C/G
Caucasian	32	Yes	No	71	12.2	72	No	Yes	No	Yes	No	No	9 (4+5)	9	>T2C	>IIB			C/C
Caucasian	30	No	Yes	74	8.3	75	No	Yes	No	Yes	No	No	8 (3+5)	8	>T2C	>IIB
Caucasian	33	No	Yes	55	7.2	56	No	Yes	Yes	Yes	No	No	9 (4+5)	9	>T2C	>IIB
Caucasian	22	No	Yes	74	10.5	78	No	Yes	No	Yes	No	No	6 (3+3)	6	<T2C	<IIB
Caucasian	28	Yes	Yes	68	6.7	72	No	Yes	No	Yes	No	No	6 (3+3)	6	<T2C	<IIB			G/G
Caucasian	28	No	Yes	72	21.9	76	No	Yes	No	Yes	No	No	8 (4+4)	8	>T2C	>IIB			C/G
Samoan	23	Yes	Yes	65	33	66	No	Yes	No	Yes	No	No	7 (3+4)	7	<T2C	>IIB			G/G
Caucasian	28	No	Yes	53	5.2	54	Yes	No	No	No	No	No	6 (3+3)	6	<T2C	<IIB			C/G
Caucasian	31	No	No	65	16	69	Yes	No	No	Yes	No	No	7 (3+4)	7	>T2C	>IIB			C/C
Caucasian	27	Yes	No	68	22	68	Yes	No	No	Yes	No	No	8 (3+5+4)	8	>T2C	>IIB			C/G
Caucasian	35	Yes	Yes	71	36	72	No	No	No	Yes	No	No	9 (4+5)	9		>IIB			G/G
Caucasian	27	No	Yes	78	8.7	78	No	No	No	No	No	No	7 (3+4)	7	<T2C	<IIB			C/G
Caucasian	29	No	No	76	13.2	77	No	No	No	Yes	No	No	7 (4+3)	7		<IIB			C/G
Caucasian	27	No	Yes	74	14	75	No	Yes	No	No	No	No	7 (3+4)	7	<T2C	<IIB
Caucasian	41	Yes	No	58	33	59	No	Yes	No	Yes	No	No	8 (4+4)	8	<T2C	>IIB			C/G
Caucasian	27	Yes	Yes	64	7.9	65	Yes	No	No	No	No	No	9 (4+5)	8	>T2C	>IIB			C/G
Caucasian	23	Yes	No	69	7	69	No	No	No	Yes	No	No	8 (3+5)	8	>T2C	>IIB			C/C
Caucasian	21	No	Yes	51	4.5	52	No	No	No	No	No	Yes	6 (3+3)	6		<IIB			C/C
Caucasian	21	Yes	Yes	68	20	69	No	No	No	Yes	No	No	7 (4+3)	7	>T2C	>IIB			G/G
Caucasian	25	Yes	Yes	58	7.5	58	Yes	No	No	No	No	No	7 (3+4)	7	>T2C	>IIB			C/C
Caucasian	27	No	Yes	65	9.3	66	Yes	No	No	No	No	No	6 (3+3)	6		<IIB			G/G
Caucasian	26	Yes	Yes	74	13.7	75	No	No	No	No	No	No	6 (3+3)	6		<IIB			C/G
Caucasian	28	Yes	No	65	40	66	No	Yes	No	Yes	No	No	7 (3+4)	7	<T2C	>IIB
Caucasian	25	No	No	74	15.6	75	Yes	No	No	No	No	No	7 (3+4)	7	>T2C	>IIB
Not known		Not known	Not known		5.8						No		6(3+3)	6		<IIB			C/C
Caucasian	29	No	Yes	64	9.6	68	No	No	No		No	Yes	6 (3+3)	6		<IIB
Caucasian	26	Yes	No	73	1600	75	No	Yes	No	Yes	No	No	8 (4+4)	8	>T2C	>IIB			G/G
Caucasian	32	No	No	73	8.7	73	No	No	No	No	No	Yes	9(4+5)	9	<T2C	>IIB			C/C
Not known		Not known	No	53		53				No	No	Yes	6 (3+3)	6	<T2C	<IIB
Caucasian	29	No	Yes	57	7.4	58	No	No	No	No	No	No	6 (3+3)	6	<T2C	<IIB			C/G
Caucasian	19	Yes	No	73	215	74	No	No	No	Yes	No	No	7 (4+3)	7		>IIB		1.07093	C/G
Caucasian	27	No	Yes	44	6.8	45	Yes	No	No	No	No	No	7 (4+3) po 7 (3+4)	7	>T2C	>IIB			C/C
Caucasian	28	Yes	Yes	68	8.3	68	No	No	No	No	No	No	6 (3+3)	6		<IIB		0.650828	C/G
Caucasian	26	No	Yes	72	13.2	72	No	No	No	No	No	Yes	6 (3+3)	6		<IIB			C/C
Caucasian	22	Yes	Yes	73	9.4	73	Yes	No	No	No	No	No	9 (4+5)	9	>T2C	>IIB			C/C
Caucasian	27	Yes	Yes	65	46	66	Yes	No	No	Yes	No	No	9 (4+5)	9	>T2C	>IIB			G/G
Caucasian	27	Yes	Yes	67	11.3	67	Yes	No	No	No	No	No	8 (3+5)	8		>IIB			C/G
Caucasian	26	Yes	Yes	79	16.1	79	No	Yes	No	Yes	No	No	9 (4+5)	9	<T2C	>IIB		0.870512	C/G
Caucasian	24	No	No	76	9.9	76	No	Yes	No	Yes	No	No	7 (3+4)	7	<T2C	<IIB		2.2488	C/G
Caucasian	28	No	Yes	80	14.8		No	No	No	No	No	No	7 (3+4)	7		<IIB			C/G
Caucasian	24	Yes	Yes	70	9.9	71	Yes	No	No	No	No	No	9 (5+4)	9	>T2C	>IIB			C/C
Caucasian	23	No	Yes	48	3.7	49	Yes	No	No	No	No	No	6 (3+3)	6	<T2C	<IIB			G/G
Caucasian	23	No	No	62	15.7	62	Yes	Yes	No	Yes	No	No	7 (3+4)	7	>T2C	>IIB			C/G
New Zealand Maori	31	Yes	No	51	4.6	51	No	No	No	No	No	Yes	6 (3+3)	6		<IIB		0.339803	C/G
Caucasian	29	Yes	Yes	73	15.1	73	No	Yes	No	Yes	No	No	9 (4+5)	9	>T2C	>IIB		0.733146	G/G
Caucasian	33	No	Yes	60	5.8	61	Yes	No	No	No	No	No	7 (3+4)	7	>T2C	>IIB			C/G
